# Supplementary material for: Anatomical Features of the Sphenoid Sinus and Their Clinical Significance in Transsphenoidal Accesses to the Pituitary Gland and Parasellar Region: A Systematic Review
Source: Diagnostics (Basel). 2025 Dec 8;15(24):3125. doi: 10.3390/diagnostics15243125 (PMC12732298; doi:10.3390/diagnostics15243125)
Supplement: Supplementary file 1 [file diagnostics-15-03125-s001.zip]

Archive with 1 entries (1 files):
- diagnostics-3966148-supplementary.pdf
